# Supplementary material for: Exploring the Potentiality of Native Actinobacteria to Combat the Chilli Fruit Rot Pathogens under Post-Harvest Pathosystem
Source: Life (Basel). 2023 Feb 2;13(2):426. doi: 10.3390/life13020426 (PMC9959883; doi:10.3390/life13020426)
Supplement: Supplementary file 1 [file life-13-00426-s001.zip]

Archive with 1 entries (1 files):
- life-2093779-supplementary.pdf
